# Supplementary material for: Phosphodiesterase 4D promotes angiotensin II-induced hypertension in mice via smooth muscle cell contraction
Source: Commun Biol. 2022 Jan 20;5:81. doi: 10.1038/s42003-022-03029-0 (PMC8776755; doi:10.1038/s42003-022-03029-0)
Supplement: Supplementary file 3 — Supplementary Data 1 [file 42003_2022_3029_MOESM3_ESM.xlsx]

## Sheet: figure 1
Original Data Figure 1
	1a
	Pde4a		Pde4b		Pde4c		Pde4d
	control	Ang II	control	Ang II	control	Ang II	control	Ang II
	1	1.27398	2.41942	3.98846	0.597908	0.242293	1.16026	2.13603
	0.232717	1.55503	2.3193	1.93275	0.121156	0.21402	1.66602	3.18763
	1.46614	0.0761157	2.78622	4.31213	0.489108	0.235087	1.04561	3.92804
	0.206588	0.151652	3.1271	2.60059	0.253167	0.65467	1.09796	3.02201
		0.563111		2.1707		0.14984		2.93798
		0.38196		2.4309		0.193646		3.04863
		0.688483		2.99972		0.172519		2.56358
		2.23689		2.52829		0.611953		4.43262
	1c
	control	Ang II
	0.671894	7.97987
	1.21377	7.58605
	1.58529	5.00684
	0.529045	1.69071
		3.89552
		6.72265
		1.79724
		2.11283
	1e
	control	Ang II
	2.14446	16.4114
	1.86408	12.2414
	2.22909	12.7542
	2.40876	8.92576
		9.98448
		9.92068
		10.8563
		8.72293

## Sheet: figure 2
Original Data Figure 2
	2b
		systolic blood pressure (mmHg)
		day 0	day 2	day 4	day 6	day 8	day 10	day 12	day 14
	Pde4dflox/flox+saline	111	104	114	107	111	108	105	94
		110	103	109	114	110	112	97	103
		101	100	109	104	104	100	107	105
		100	94	107	103	110	97	98	104
		100	98	110	101	111	110	105	108
	Pde4dflox/flox+Ang II	107.6	100	109.4	123.4	125.2	133	134	144.4
		102.4	97.2	106.8	129.4	118.6	109.4	132.8	150
		98.6	104.4	119.2	120	113.6	115.6	127.4	139.6
		104.3	108.5	104.5	121.3	122.4	130.2	129.4	139.4
		102.6	114.6	108.5	124	125	129.3	135.6	128.5
		107.3	103.4	110.3	124.3	130.4	140.3	123.3	130.5
		105.4	101.2	118.4	121.3	128.4	128.4	129.3	142
		103.2	104.2	114.3	118.4	132.4	136.3	129.4	140
	Pde4dEC-/-+saline	96	124	112	110	107	106	102	106
		97	105	100	107	103	100	105	99
		106	101	110	107	104	104	103	109
		96	105	97	103	108	104	111	98
		93	95	95	98	94	104	106	106
	Pde4dEC-/-+Ang II	94	108.2	114.2	128.6	129	124	131.4	141.6
		97	110.4	115.8	127.6	125.8	133.8	127.2	146.2
		107.4	103	113	125.6	105	128.2	133	138.8
		103.4	102.6	110.6	121.2	118.8	142.2	129.8	139
		99.4	99.4	106.6	145.2	130.2	120.4	121.4	142
		111.8	104	104.8	118.4	120.4	108.6	122.2	147.6
		102.2	99.6	109	114.6	117.6	125.4	125	136.2
		100.6	100.6	115	125.2	126	132.6	124.8	124.2
	2c
		diastolic blood pressure (mmHg)
		day 0	day 2	day 4	day 6	day 8	day 10	day 12	day 14
	Pde4dflox/flox+saline	96	89	92	90	89	94	84	84
		94	83	86	99	91	96	81	89
		76	83	92	78	78	77	91	92
		83	78	87	88	79	84	80	81
		79	77	86	82	86	85	84	92
	Pde4dflox/flox+Ang II	91.4	85.2	85.8	99.4	94.6	101.4	104.6	124.4
		81.6	76.2	85.4	94.2	92	88.6	99.4	119.4
		81.2	86.2	91.2	90.2	87.4	92.4	104.3	120.6
		82.5	80.2	90.3	93.5	99.3	106.4	102.4	120.4
		82.9	78.4	94.2	92.5	96	109.6	106.5	111.4
		79.3	84.7	99.4	101.3	101.4	110.4	99.2	104.6
		80.9	83.1	93.5	92.4	100	109	97.4	111
		79.9	86.4	89.3	100.2	99.5	112.4	93.4	123
	Pde4dEC-/-+saline	79	104	87	92	91	77	81	87
		80	79	77	83	80	80	83	83
		85	79	88	86	84	81	83	88
		83	83	80	85	89	84	89	87
		76	78	75	79	75	90	93	98
	Pde4dEC-/-+Ang II	72	89.6	90.2	102.8	99.4	99	105.8	114.8
		79.6	78.4	89	95.6	96.4	100	102	131.2
		65.8	83.6	89.6	94	80	96.8	103.2	124
		79.4	81.2	86.6	92.8	90.2	115.4	104.6	113.2
		77.8	81.8	90.6	102.2	102.6	100.6	102	117.8
		88.2	83.6	92.2	94.6	95.6	92.2	102.2	125.8
		83.2	79.6	82.6	93	98.2	98.4	99.6	113.4
		78	81.4	86.6	103	95.6	104.6	103.8	96.6
	2d
		systolic blood pressure (mmHg)
		day 0	day 2	day 4	day 6	day 8	day 10	day 12	day 14
	Pde4dflox/flox+saline	93.4	105.3	98.4	92.5	99.5	103	92.5	100.6
		103.5	99.4	93.5	95.3	90	103	100.4	109
		102.4	93.5	90.4	99.2	104.2	90.4	92.4	99.3
		94.5	104.2	99.4	105.3	102.5	107	100.2	92.4
		103.4	109.3	93.5	96.3	98.3	99.3	100.3	100
	Pde4dflox/flox+Ang II	101.6	103	104.4	121.6	130.6	148.8	146.4	149.4
		88.8	104.4	127.6	121.2	135.4	145.2	137.4	150.6
		87.4	123.8	114.6	123.8	145.2	147.8	144.8	142.8
		104.4	118.4	127.8	128	141.2	125.8	157.2	154.8
		92.8	101.6	114.8	129.2	138	146.4	146.4	157.6
		94.2	100.2	116.2	129.8	137.8	133	153.4	153.6
		106	121.8	115.4	128.4	143.4	146	161.4	141.6
		106.6	111	106.2	131.4	146.4	147.8	136.8	151.8
		104.6	122.4	123.6	126.4	140	147.4	147.8	143.2
		103.4	107.8	117.8	130.8	139.8	147.4	145.8	154.4
	Pde4dSMC-/-+saline	102.4	90.3	103.4	95.3	99.3	96.4	105.3	102.4
		104.8	102.6	94.4	97.2	98	99.7	90.1	102.5
		90.3	94.2	91.5	104	105.1	101.2	91.4	95.3
		93.4	104.1	101.6	105.3	100	106.3	99.2	91.6
		100.3	92.5	90.3	104.3	95	98.6	102.1	99.4
	Pde4dSMC-/-+Ang II	90.2	111	111.2	111	121.4	119.4	111.4	113.8
		90.6	104.6	106	119.2	116.6	123.4	126	121.8
		98.8	98	103	108	121.4	132.2	129.8	123.4
		108.2	102.6	94.8	137.8	119.6	111.2	137.2	132
		89.8	117.8	104.6	107.8	116.8	114.4	113.8	131.8
		96	95.2	100.4	97.2	127.2	124.6	132.2	134.4
		99.6	100.4	100	96.2	129.8	129.4	118	139.6
		102	99.4	103.6	107.6	110.2	116	119.4	122.6
	2e
		diastolic blood pressure (mmHg)
		day 0	day 2	day 4	day 6	day 8	day 10	day 12	day 14
	Pde4dflox/flox+saline	80.3	78.4	82.3	76.4	83.4	79	80	81.4
		78	81.3	79.2	75.9	83.5	83.1	81.9	83.7
		83.4	74.3	84.3	84.2	71.4	79.4	79	78
		75.3	80.2	75.4	83.2	79.3	81.3	76.9	75.2
		81.4	79.5	80.3	80.2	80.3	78.5	84	83
	Pde4dflox/flox+Ang II	82.8	77.8	81	108	117.6	111.6	123.6	127.4
		68.4	78	102	108.6	113.8	121.6	114.6	119.6
		65	93.4	90.8	111.8	113.4	122.8	123.2	117.8
		83.8	88.6	101	114.2	114.8	97.4	133	123.8
		74.2	75.2	95.4	105.4	114.4	121.4	124.2	127
		71	77.8	91.8	103.2	114.6	97	116.2	122
		87.2	87.4	97.2	107.2	117.4	124.4	128.4	116.4
		85.2	88.4	86	107.2	117.4	120.6	105.8	121.2
		82	91.8	100.8	112.2	117.2	124.6	121.6	120.4
		85	85.2	89.2	111.2	119	122.8	116.8	129.2
	Pde4dSMC-/-+saline	78.4	82.5	79.4	85.3	89.2	77.4	71.4	81.6
		83.2	79.3	74.5	80.2	73	80.4	88.3	78.4
		80.4	74.5	77.4	80.2	76.8	84.7	80.7	81.4
		81.1	72.3	84.1	74.6	82.4	79.4	78.3	84.6
		73.6	88.5	80.1	72.5	80.3	81.6	83.5	77.2
	Pde4dSMC-/-+Ang II	69.8	77	85.2	82	88.4	92	87.2	91.8
		73.2	84.6	85.2	95	103.8	96.8	96.2	95.4
		75.6	74	74.8	83.2	84.6	103.8	98	89.2
		80.4	75	70.8	101.2	100.4	85.2	107.2	100
		68.4	74.8	75.8	84.4	96.8	92	92	101.4
		76.2	79.4	83	74.8	89.2	99.8	90.2	110
		74.8	79	81.2	74.2	86.8	103	86.6	107.8
		81.2	73.8	76	81.2	75.8	93	93.2	99.6
	2g
		Pde4dflox/flox+saline	Pde4dflox/flox+Ang II	Pde4dSMC-/-+saline	Pde4dSMC-/-+Ang II
		44.37	82.282	45.0053	70.386
		43.6213	88.6667	44.7013	68.3213
		43.2053	88.3827	45.6687	71.1
		52.5973	83.432	40.184	74.8193
		44.3907	90.2793	38.9147	68.566
			82.7333		74.36
			86.1413		66.982
			83.9913		65.6513
			83.13
			91.1093
	2i
		Pde4dflox/flox+saline	Pde4dflox/flox+Ang II	Pde4dSMC-/-+saline	Pde4dSMC-/-+Ang II
		6.72621	15.4749	7.52489	9.51274
		7.16729	14.825	6.90501	11.6247
		5.0652	11.9312	4.51548	10.0805
		3.73952	18.0591	6.43224	12.0283
		7.7764	14.485	4.85853	12.6129
			12.0748		8.21254
			20.1611		8.24432
			13.1767		13.8231
			14.8714
			17.3865

## Sheet: figure 3
Original Data Figure 3
	3a
		PE (logM)
		-9	-8.5	-8	-7.5	-7	-6.5	-6	-5.5	-5
	Pde4dflox/flox+saline	0.45	0.94	0.23	0.56	2.43	1.43	11.4	119.4	125.3
		0.34	0.92	0.81	0.4	0.83	1.34	8.43	89.54	100.54
		0.84	0.39	0.47	0.92	1.54	12.91	52.4	100.75	128.41
		0.23	0.34	0.58	0.45	1.23	3.94	9.67	91.93	112.6
		0.31	0.38	0.45	0.84	0.48	8.65	9.9	67.56	132.5
	Pde4dflox/flox+Ang II	2.63	3.19	3	6.38	7.5	50.66	127.58	145.85	170.92
		1.97	1.55	1.97	1.83	4.85	9.63	109.98	154.13	169.43
		1.39	0.54	0.72	3.58	10.08	57.53	124.37	161.41	176.39
		0.91	0.63	1.15	12.08	38.31	100.94	175.52	203.02	197.5
		3.08	0.14	2.38	0.21	1.92	22.9	105.28	149.12	157.1
		0.17	0.45	0.34	0.6	0.86	1.03	47.43	138.93	167.5
		0.15	0.87	0.12	2.18	1.39	4.93	109.57	156.85	173.53
		0.07	0.07	0.51	1.16	0.38	0.04	32.38	158.17	206.41
		0.31	0.33	0.16	0.4	0.64	0.81	12.08	105.92	149.15
		0.69	0.37	0.14	0.58	0.36	0.92	48.2	151.15	187.41
	Pde4dSMC-/-+saline	0.54	0.73	0.83	0.49	1.93	2.45	9.42	98.5	120.1
		0.63	0.84	0.34	0.98	2.45	5.2	13.2	113.48	123.18
		0.94	0.91	0.68	0.45	4.34	43.6	78.9	100.5	132.5
		0.45	0.32	0.91	0.59	2.94	3.56	8.5	78.6	113.9
		0.79	0.56	0.72	0.84	0.81	2.5	9.4	89.6	100.4
	Pde4dSMC-/-+Ang II	0.59	0.45	0.82	0.77	1.32	2.64	11.08	87.01	98.37
		0.9	0.64	0.15	0.95	13.78	40.84	78.84	117.01	107.58
		2.75	3.64	0.89	1.78	4.12	44.65	63.26	173.88	174.5
		1.78	1.84	1.04	4.66	91.73	121.51	155.21	155.51	143.08
		0.83	0.31	0.3	0.38	0.29	3.8	57.76	102.83	118.14
		0.23	0.53	0.09	2.21	3.58	11.05	24.24	75.99	122.64
		0.06	0.16	0.24	0.24	0.24	1.04	15.4	101.76	174.78
		0.59	0.91	0.52	0.07	2.61	5.67	51.89	103.72	104.3
	3b
		Ang II (logM)
		-11	-10.5	-10	-9.5	-9	-8.5	-8	-7.5	-7
	Pde4dflox/flox+saline	0.45	0.93	0.56	0.12	0.45	0.65	2.45	74.4	100.34
		0.92	0.34	0.81	0.56	0.34	0.93	6.4	90.5	124.5
		0.54	0.94	0.85	0.45	0.83	1.34	1.93	45.3	105.3
		0.72	0.56	0.41	0.83	0.94	1.92	5.65	73.5	111.4
		0.51	0.93	0.56	0.48	0.34	13.53	66.95	90.34	114.2
	Pde4dflox/flox+Ang II	8.44	0.75	6	4.24	4.69	8.82	13.32	199.26	384.62
		0.03	1.83	1.05	2.18	3.51	7.45	68.1	126.07	221.94
		0.01	1.34	0.9	2.06	2.42	6.05	86.2	120.61	178.41
		14.38	1.98	3.02	1.35	10.42	34.06	59.06	172.81	267.5
		3.25	2.94	2.22	2.22	0.04	2.22	0.87	137.04	283.25
		0.28	0.14	0.42	0.67	0.31	0.4	0.3	145.43	192.47
		0.23	0.32	0.23	0.55	0.78	0.46	0.17	59.9	123.93
		0.15	0.2	0.25	0.84	1.89	2.35	0.04	71.28	200.25
		0.28	0.42	0.02	0.16	0.4	0.14	0.18	76.51	119.05
		0.15	0.4	0.06	0.13	0.17	0.15	0.42	109.12	172.38
	Pde4dSMC-/-+saline	0.34	0.21	0.45	0.74	0.12	1.23	4.54	48.3	90.54
		0.32	0.98	0.67	0.75	0.43	0.91	1.34	65.29	85.64
		0.65	0.43	0.73	0.48	0.81	1.34	1.43	88.43	100.4
		0.57	0.94	0.35	0.83	0.51	0.19	3.45	84.5	112.4
		0.56	0.12	0.45	0.83	0.94	1.32	1.98	32.5	89.54
	Pde4dSMC-/-+Ang II	1.36	0.96	0.5	0.83	0.97	0.93	5.48	43.83	87.08
		1.54	0.18	1.47	0.46	0.7	3.12	56.61	81.52	124.71
		0.17	1.07	1.33	0.97	2.18	41.49	43.58	114.88	198.05
		3.37	1.59	1.96	1.16	2.02	17.77	65.81	101.72	150.12
		0.51	1.47	1.93	0.1	0.5	2.31	31.04	102.76	156.24
		0.7	2.84	0.17	0.02	0.02	0.02	2.53	54.24	96.2
		0.96	2.71	0.4	0.24	0.08	0.16	1.52	62.97	127.77
		0.13	0.72	1.24	0.65	2.22	4.47	2.09	76.14	116.49

## Sheet: figure 4
Original Data Figure 4
	4b
	control	Ang II
	0.673718	6.10102
	1.19664	6.45647
	1.12964	3.54216
	4d
	si-control	si-control+Ang II	si-PDE4D	si-PDE4D+Ang II
	38.7766	75.9654	33.3174	59.7231
	40.2872	73.309	38.2418	61.0224
	41.1873	68.7577	32.9258	55.2007
	4e
	si-control	si-control+Ang II	si-PDE4D	si-PDE4D+Ang II
	1.02624	0.473083	0.900259	0.736931
	0.854114	0.480994	0.820833	0.749614
	1.11964	0.487442	1.01608	0.824558
	4g
	si-control	si-control+Ang II	si-PDE4D	si-PDE4D+Ang II
	1.00349	0.219353	0.848981	0.816309
	1.18288	0.245353	1.41069	0.729726
	0.813627	0.233759	0.914729	0.743967
	4h
	si-control	si-control+Ang II	si-PDE4D	si-PDE4D+Ang II
	1.51379	5.73136	1.73322	1.74872
	1.03667	5.27607	0.682267	1.76626
	0.449538	4.19912	0.503548	1.12981
	4i
	si-control	si-control+Ang II	si-PDE4D	si-PDE4D+Ang II
	0.440688	7.16536	1.46009	1.28635
	1.0545	4.51095	0.849832	2.33751
	1.50481	6.03244	1.20044	3.55503

## Sheet: figure 5
Original Data Figure 5
	5a
	si-control	si-control+Ang II	si-PDE4D	si-PDE4D+Ang II
	1.09739	0.51033	0.980672	0.822908
	0.981859	0.588923	0.997621	0.725456
	0.920747	0.519517	1.14343	0.740681
	5c
	si-control	si-control+Ang II	si-PDE4D	si-PDE4D+Ang II
	1.10526	0.116688	1.01652	0.507941
	1.04143	0.107226	0.708993	0.609992
	0.853306	0.122139	1.12663	0.619715
	5d
	si-control	si-control+Ang II	si-PDE4D	si-PDE4D+Ang II
	0.666405	4.50624	0.756037	1.93501
	0.922755	3.56203	0.624367	2.12832
	1.41084	6.1382	2.0224	2.01656
	5e
	si-control	si-control+Ang II	si-PDE4D	si-PDE4D+Ang II
	0.975571	7.22147	1.1505	2.31261
	0.600662	6.41997	0.933635	4.23679
	1.42377	6.1362	0.817175	1.97466

## Sheet: figure 6
Original Data Figure 6
	6b
		systolic blood pressure (mmHg)
		day 0	day 2	day 4	day 6	day 8	day 10	day 12	day 14
	Rolipram(-)+saline	93.2	93.4	93.6	93.2	99.2	100.4	96	98.6
		91.2	95.8	94	95.2	96.8	99	97.2	95.4
		102.4	92	94.8	94.4	92.4	99.4	99.6	99.2
		93.2	95.4	92.2	90.6	96.8	99	97	97.4
		98.4	93.8	96.4	95.4	97.2	99.8	93.4	91.2
	Rolipram(-)+Ang II	91	100.6	104.4	107.8	117.4	129.8	136	145.2
		90	98.6	102.4	107.4	119.2	128.6	141	146.2
		86.6	96.2	103.6	111	114	133.8	131.6	139
		93.6	97.8	106	114	122	126.2	138	138.2
		99.8	98.8	98	111.6	117.6	135.4	138.2	137.8
		87	98.8	101.6	109.6	123.8	135.6	140.2	136
		100.4	93.6	103	112.4	119.4	139.4	136.4	138.2
		95.4	96.8	105.6	115.2	127.8	132	136.2	135.6
		99.4	95	102.8	109.6	127.6	128	144.6	149.8
	Rolipram(+)+saline	102.2	93	94.6	93.8	96.2	89.6	93.6	93.2
		91.6	96.2	91.2	94	98	93	95.4	97.2
		93.2	96.2	96	94.2	95.6	89.6	92.4	97.6
		96.4	94	89.2	91.4	90.8	100.8	96.2	96.2
		101.8	96.8	92.6	94.2	97.2	98.2	95.4	97.4
		97	93.4	96	95.6	96	102	93.2	96
	Rolipram(+)+Ang II	92.6	97.4	102	105.4	111.8	117.4	116.2	117.4
		87.8	95	102.6	101.8	110.6	118	111.4	112.2
		98.6	97.2	101.2	102	111.8	114.8	114.2	112
		91.4	94.8	101	100.6	111.4	115	116	113.2
		95.6	97	101.8	102.8	117.2	116.6	119.6	115.6
		88.6	95.6	100.2	103.2	110.6	120.4	106.2	109.4
		98.4	96.4	101.2	103	110.2	113.8	107.2	116.2
		92.8	94.8	97.2	104.4	111.8	110	110.8	114.6
		102.8	97	101.8	104.2	113.6	116.6	107.2	112
		102.4	96.6	101.4	106.8	111.6	113.2	108.6	114.8
	6c
		diastolic blood pressure (mmHg)
		day 0	day 2	day 4	day 6	day 8	day 10	day 12	day 14
	Rolipram(-)+saline	75.2	76	73.6	74.8	76.4	81.2	74.4	76.4
		67.8	78.6	76.6	74	78.4	76.8	76	73
		75.8	79.4	75.2	73.6	76.8	81.4	79	74.8
		75.2	77.4	77	75.6	76.2	81.8	76.4	74.4
		76.8	78.2	80.6	78.2	79.4	83	73.8	69
	Rolipram(-)+Ang II	77.2	82	85.8	86	92.4	101	111.4	114.6
		71.2	82.8	81.2	85.8	89.2	99.6	113	115.2
		65	80.4	82.4	91.2	90.2	104.4	102.2	106.8
		70.8	77.8	84	95.4	93.6	98.8	103	102.4
		82.2	78	80.2	93.6	94.2	106.2	104.2	106
		69.2	80.2	81.4	94.2	101.6	104.8	113.6	115
		78.8	78.6	82	93	97.2	109.4	110	109.8
		75	76	84	96	103.8	98.8	106.8	107.2
		81	73.8	81.4	93	99.6	99	116.8	119.8
	Rolipram(+)+saline	81.2	77.2	76	77.6	76.2	70.4	72.4	72.8
		72.8	79.4	73	74.4	74.8	75	75.2	74.2
		77.8	79.4	76.6	76.8	73.6	71.8	73.8	74.8
		71.2	75.4	73.6	73.6	68.4	82	75.8	75.4
		83.4	78.8	78	77.4	76	74.4	72.6	75.6
		76.6	75.2	78	82.2	72.4	84.4	74.8	74.4
	Rolipram(+)+Ang II	76.8	81.6	81.8	84	92	94.8	92.2	93
		69.4	81	83.6	83.2	89	93.8	88.6	88.2
		82.8	81.2	81.4	84.8	87	94.2	92.6	85.8
		69.8	75	82.6	82.4	90.2	91.8	92.4	91.2
		75.4	78.2	82.2	83.6	97.4	93.4	97.2	93.4
		70.2	78.4	80.8	82.8	85.8	94	85.8	88
		83	78.8	81.4	83.8	89	94	86.8	94.4
		76.6	79.2	79.2	84.6	93.2	91.8	93.6	90.8
		79.8	79.4	81.2	83.6	95.2	95.6	86	90.2
		82.8	81	81.8	84	89.8	94.6	86.4	92.6
	6e
		Rolipram(-)+saline	Rolipram(-)+Ang II	Rolipram(+)+saline	Rolipram(+)+Ang II
		44.37	82.282	45.0053	70.386
		43.6213	88.6667	44.7013	68.3213
		43.2053	88.3827	45.6687	71.1
		52.5973	83.432	40.184	74.8193
		44.3907	90.2793	38.9147	68.566
			82.7333		74.36
			86.1413		66.982
			83.9913		65.6513
			83.13
			91.1093
	6g
		Rolipram(-)+saline	Rolipram(-)+Ang II	Rolipram(+)+saline	Rolipram(+)+Ang II
		11.1839	22.5618	10.5645	17.9621
		6.54433	16.1612	4.54067	17.2842
		7.77204	23.6835	9.74968	5.25118
		7.52066	14.2048	9.86731	15.089
		5.74869	17.7181	10.9761	16.9085
			22.7376	8.94191	16.7658
			17.0802		14.882
			20.6694		17.3171
			17.255		10.7592
					13.0562
	6h
		PE (logM)
		-9	-8.5	-8	-7.5	-7	-6.5	-6	-5.5	-5
	Rolipram(-)+saline	0.89	1.34	1.57	0.67	5.15	16.78	46.76	85.91	104.03
		1.19	0.99	1.58	1.19	1.58	7.31	31.23	61.26	127.08
		0.47	0.71	0.94	1.41	1.88	12	43.53	79.29	116.71
		1.98	2.23	2.48	2.48	2.48	13.86	61.14	67.08	100.5
		0.15	0.31	0.61	0.76	1.83	6.87	33.44	85.8	119.24
	Rolipram(-)+Ang II	1	0.2	0.2	0	10.98	36.53	68.46	105.59	124.75
		0.22	0.44	2	2.22	3.33	27.05	93.35	139.25	182.26
		0	0	0	1.16	3.3	21.62	64.69	122.44	178.38
		1.24	0.89	1.07	1.24	5.51	19.18	43.52	101.07	239.08
		0.92	0.78	0.13	0.26	12.55	25.23	46.14	94.38	162.75
		0.17	0.68	1.02	0.85	11.69	52.54	86.61	105.08	172.88
		0.4	0.81	9.58	11.2	15.79	34.55	36.84	90.55	156.01
		3.64	4.11	9.18	11.55	16.3	23.1	29.43	115.51	170.09
		0	0	0	0.88	7.27	48.46	88.33	99.78	117.18
	Rolipram(+)+saline	0.52	2.62	1.05	1.31	2.89	7.61	60.1	92.91	133.86
		0.2	0.2	0	0.2	2.21	10.66	43.46	98.79	119.32
		0.94	1.69	0.37	0.94	2.25	16.1	52.62	89.14	96.63
		0.26	0.13	0.52	1.04	2.73	10.78	48.7	79.09	91.17
		0.53	0.53	0.35	0.18	2.12	13.58	52.73	73.19	95.59
		0.54	0.4	0.67	0.94	1.75	9.57	38.41	60.24	89.35
	Rolipram(+)+Ang II	0.18	1.29	2.4	2.95	4.06	14.21	44.1	72.88	110.15
		0.22	0.45	0.22	0	1.79	27.8	71.97	109.64	148.88
		3.87	2.24	2.99	3.74	6.23	17.96	46.38	99.38	128.3
		1.24	1.74	2.61	11.3	14.41	17.39	60	76.4	122.86
		3.31	3.87	5.34	8.1	16.02	21.55	39.96	88.77	116.94
		0.94	1.87	2.81	3.28	7.49	19.44	66.28	95.78	136.77
		0	0.36	1.07	1.07	2.85	4.45	52.85	107.12	142.88
		0.71	0	0.47	0.71	0.47	14.66	49.41	101.42	147.04
		0.53	0.79	1.32	1.06	0.93	13.89	40.48	75.79	99.74
		0.1	0.2	0.49	1.08	0.99	21.87	69.85	80.59	114.29
	6i
		Ang II (logM)
		-11	-10.5	-10	-9.5	-9	-8.5	-8	-7.5	-7
	Rolipram(-)+saline	2.46	2.24	2.24	4.25	7.16	25.28	68.68	102.68	147.87
		0	0.2	0.79	0.79	9.68	24.11	92.29	116.4	136.36
		0	0	2.12	0.94	2.12	26.12	87.29	109.65	160.47
		0	0.25	0.25	0.5	11.39	27.48	80.69	116.83	146.29
		0.15	0	0	0.15	3.36	15.73	56.18	117.4	153.44
	Rolipram(-)+Ang II	0.2	0.4	0.4	0.6	25.95	57.68	92.42	161.48	246.11
		1.33	2.66	2	2.22	24.39	48.56	100.67	147.89	227.27
		1.49	1.32	1.16	0.5	22.61	56.27	94.39	163.7	202.81
		1.42	1.07	1.6	2.66	12.61	46.36	85.61	136.23	201.6
		0.39	0.52	0.78	0.39	19.48	44.31	80.65	106.67	196.47
		0.17	0.51	0.34	0.34	13.39	70.68	122.54	176.95	205.59
		0.27	0.27	1.21	1.35	14.71	46.42	86.91	113.09	188.93
		0.32	0.16	0.47	0.95	18.2	67.72	89.72	107.91	247.63
		0.44	0.66	0.66	1.54	25.77	50.66	104.41	167.18	327.09
	Rolipram(+)+saline	0.52	0	0.26	0.79	10.5	31.23	84.78	120.47	163.52
		1.61	2.01	2.21	2.41	4.43	23.74	75.05	114.29	159.56
		0.37	0.37	0.75	0.56	3.18	24.72	71.16	123.03	153.56
		1.69	2.21	2.6	2.34	1.69	27.4	55.97	86.75	100.52
		0.71	0.35	0.71	0.71	9.7	17.99	67.9	98.94	128.75
		0.54	0.13	0.27	0.54	2.96	27.36	59.84	85.44	113.07
	Rolipram(+)+Ang II	0.74	1.66	1.85	1.85	5.35	23.62	89.67	126.38	152.77
		0.22	0.67	0.67	1.35	9.87	25.34	79.15	131.84	169.73
		0	0.12	0.75	0.12	2.74	35.66	65.09	119.2	150.75
		0.87	0.87	1.24	0.87	2.48	31.93	85.59	122.86	149.81
		2.03	1.84	0.74	1.66	6.81	31.49	80.85	119.15	164.46
		2.34	0.7	0.94	1.64	10.77	37.24	81.97	187.12	220.37
		0	0	0	0.89	5.16	19.22	72.06	109.43	179.54
		0.71	0.71	0.95	0.95	8.75	28.13	77.78	173.52	242.79
		0	0.26	0.53	0.4	7.14	26.98	71.3	117.06	149.74
		0.79	0.49	0.1	0	10.15	40.99	77.44	115.57	144.33

## Sheet: figure 7
Original Data Figure 7
	7b
		systolic blood pressure (mmHg)
		day 0	day 2	day 4	day 6	day 8	day 10	day 12	day 14
	Pde4dflox/flox+Ang II+Rolipram(-)	97.8	103.6	107.4	111.2	117	117.8	122.8	128.6
		97.2	105.4	109.2	114.4	121.2	127.4	140	138.6
		98.4	102.2	106.8	111	114.2	132	134.8	143.2									PDE4Dflox/flox+saline
		99	105.2	106	116.8	120	126.2	136.2	148.4
		99.2	107.6	104.6	110.6	122.6	130.2	141.6	142.8
		99.6	103.2	105.8	109.8	118.6	123.4	129.6	141.6
	Pde4dSMC-/-+Ang II+Rolipram(-)	99.2	103.8	102.4	104.8	108	112.6	114	128.8
		96.6	101.4	103.4	105.2	107.8	110.6	115.4	117.4
		99.8	104.2	102.4	106.8	111.8	113.8	124.4	129.2
		97.2	102.2	101.8	104.4	115.2	119	113.8	116.8
		97.8	101.2	107	110.8	117.2	120	123.2	115.6
	Pde4dflox/flox+Ang II+Rolipram(+)	98	100	103.4	110.6	112	112.6	117.8	119.6
		97	103.2	106	102.4	105.6	115.2	117.2	122.8
		99.6	103	102.2	105.6	107.6	111.2	115.2	117.2
		99	100.4	101.4	104.4	108.2	111.6	112.4	116.6
		98.6	101.8	101	103.6	107.8	114.2	116	118.8									PDE4DEC-/-+saline
	Pde4dSMC-/-+Ang II+Rolipram(+)	96.6	103	105.6	111.6	110.4	112.2	115.4	116.8
		97.2	100.4	101.4	105.6	108.4	111.2	113.8	117
		97.2	100.2	102.8	106.2	109.6	115	116.2	118.8
		98.8	101.8	103	105	111.4	113.4	114.4	116.2
		98.4	101.8	104.2	107.2	109.8	112.4	117.2	120.6									PDE4DEC-/-+Ang II
	7c
		diastolic blood pressure (mmHg)
		day 0	day 2	day 4	day 6	day 8	day 10	day 12	day 14
	Pde4dflox/flox+Ang II+Rolipram(-)	71.4	82.4	85.6	92	96.6	95.2	99.6	104.2
		73.6	84.4	87	93.6	101	105.2	115.8	112.4
		77.6	80.2	87.6	92.2	88.2	109	111	112.8
		75	84.8	85	95.8	99.6	103.6	113	119.2
		76.8	86	84.8	92	103.2	106.8	116.6	113.4
		77.2	82.6	84.4	87.8	98.6	101	106.4	113.6
	Pde4dSMC-/-+Ang II+Rolipram(-)	72	80.8	84.2	89.8	91.6	89.4	95.8	96.4
		74	80.8	85.4	82.2	85	94.2	94.4	96.8
		78.8	83.2	81.2	87.8	87	88.4	91.8	92.2
		74.8	81	79.8	84.4	87.4	90.6	91.2	92.8
		75.4	80.6	80	82.6	86.8	92.8	93.8	94.8
	Pde4dflox/flox+Ang II+Rolipram(+)	75.6	82.8	81	82.8	86.2	90	92	103.6
		73	81.8	83.2	85.6	88	89.8	92.6	92.8
		76.6	85.4	82	85.6	91.8	93	103.2	100.6
		74.6	82.2	82.2	83.8	95.2	98	91.4	87.6
		80.2	80	88	93	98.2	100	102.8	90.8
	Pde4dSMC-/-+Ang II+Rolipram(+)	74.8	79.2	84.8	94.4	89.2	91.2	93	93.4
		74.8	80	81.6	85.2	87.8	88.2	91.4	92.8
		75.6	79.8	79.2	85.2	89.2	93.2	92.8	96
		77.6	80.8	83.8	84.4	88.6	92.4	92	89.2
		77	82.2	82	85.8	85.8	87.8	94.2	94.6
	7e
		Pde4dflox/flox+Ang II+Rolipram(-)	Pde4dSMC-/-+Ang II+Rolipram(-)	Pde4dflox/flox+Ang II+Rolipram(+)	Pde4dSMC-/-+Ang II+Rolipram(+)
		71.2907	56.404	49.438	54.404
		77.5707	48.9627	59.27	49.6293
		74.1493	50.5827	47.7667	52.5827
		69.2167	57.088	52.6633	50.4213
		62.0933	59.5027	45	56.1693
		59.5527
	7g
		Pde4dflox/flox+Ang II+Rolipram(-)	Pde4dSMC-/-+Ang II+Rolipram(-)	Pde4dflox/flox+Ang II+Rolipram(+)	Pde4dSMC-/-+Ang II+Rolipram(+)
		27.7328	9.0135	16.692	8.64341
		23.041	14.2114	16.1612	11.2431
		22.8557	15.458	12.0887	17.5122
		20.0577	17.2364	12.3755	12.2978
		17.5821	10.1047	11.0501	9.17946
		18.525
	7h
		PE (logM)
		-9	-8.5	-8	-7.5	-7	-6.5	-6	-5.5	-5
	Pde4dflox/flox+Ang II+Rolipram(-)	1.54374	2.22985	2.5729	4.63122	11.8353	30.5317	78.7307	127.101	184.048
		1.82328	2.9453	5.18934	6.03086	9.39691	27.77	91.4446	129.734	161.29
		0.934579	1.30841	1.68224	6.16822	6.91589	23.7383	76.4486	125.234	158.879
		3.27198	3.88548	4.29448	8.38446	10.4294	28.0164	110.02	157.26	167.894
		0.369686	0.924214	1.66359	5.73013	8.50277	21.2569	88.7246	149.353	193.9
		0.41841	2.09205	4.1841	10.4603	20.9205	38.0753	99.5816	176.151	247.908
	Pde4dSMC-/-+Ang II+Rolipram(-)	0.743494	3.90335	4.46097	5.57621	7.99257	33.6431	55.948	128.81	160.967
		0.2886	1.7316	1.7316	3.1746	6.20491	18.9033	68.254	118.615	150.505
		1.41935	2.45161	2.70968	4	5.80645	25.9355	52.9032	99.871	125.419
		0.503778	0.755668	1.00756	4.65995	8.06045	24.4332	51.2594	94.3325	129.471
		0.927357	0.927357	1.39104	3.40031	6.95518	27.9753	69.0881	105.873	140.958
	Pde4dflox/flox+Ang II+Rolipram(+)	1.56695	3.1339	3.1339	4.2735	5.12821	14.8148	48.433	93.0199	117.521
		0.337838	0.675676	3.20946	6.92568	8.61486	29.7297	51.3514	113.851	152.534
		0.473934	1.57978	2.05371	5.52923	9.79463	21.327	69.9842	106.477	136.651
		2.34742	3.12989	3.44288	5.47731	13.302	23.0047	67.9186	97.1831	131.925
		2.19619	3.3675	3.66032	6.44217	10.5417	18.448	67.6428	108.638	130.6
	Pde4dSMC-/-+Ang II+Rolipram(+)	0.252525	1.76768	3.40909	6.69192	8.33333	22.601	40.5303	87.7525	99.6212
		0.344234	0.688468	2.0654	3.44234	6.36833	13.9415	50.6024	120.31	152.496
		0.753012	4.21687	6.1747	12.5	14.3072	26.0542	45.3313	83.5843	130.873
		1.81818	3.1405	5.61983	11.7355	15.3719	35.3719	55.2066	113.058	138.678
		1.4733	4.60405	5.52486	8.47145	18.9687	30.5709	69.2449	88.582	154.144
	7i
		Ang II (logM)
		-11	-10.5	-10	-9.5	-9	-8.5	-8	-7.5	-7
	Pde4dflox/flox+Ang II+Rolipram(-)	1.88679	3.25901	4.97427	6.34648	10.8062	38.5935	53.6878	109.605	200
		0.841515	1.54278	2.38429	3.78682	13.6045	34.0813	60.7293	116.41	168.583
		0.747664	0.934579	3.17757	5.04673	14.3925	41.3084	63.7383	121.495	223.551
		0.204499	0.204499	0.204499	0.613497	18.6094	45.1943	71.7791	134.151	217.791
		0.184843	1.66359	3.32717	5.36044	7.94824	37.8928	61.9224	148.983	194.824
		0.209205	0.209205	1.04603	4.1841	21.1297	61.5063	80.3347	140.377	269.456
	Pde4dSMC-/-+Ang II+Rolipram(-)	0.557621	1.67286	2.7881	4.83271	14.684	44.052	101.301	118.773	150.929
		0.721501	1.2987	3.0303	3.3189	6.20491	33.9105	64.2136	80.5195	136.508
		0.387097	0.387097	0.903226	2.06452	4.25806	33.9355	72.129	81.8065	140.129
		0.629723	1.63728	4.91184	5.66751	6.92695	15.2393	69.5214	81.9899	141.31
		1.08192	2.00927	2.62751	4.63679	16.847	31.3756	57.3416	76.0433	133.385
	Pde4dflox/flox+Ang II+Rolipram(+)	0.14245	0.42735	0.997151	3.56125	8.40456	24.9288	46.2963	65.3846	136.752
		0.168919	2.19595	2.87162	4.89865	18.4122	38.3446	67.0608	92.2297	147.128
		1.10585	2.36967	3.47551	3.94945	11.5324	28.594	54.1864	84.9921	128.91
		0.782473	1.72144	2.66041	4.53834	15.8059	28.3255	66.1972	89.5149	141.315
		0.732064	1.02489	1.61054	3.22108	14.202	25.9151	63.3968	83.7482	108.492
	Pde4dSMC-/-+Ang II+Rolipram(+)	0.883838	0.883838	2.39899	2.39899	7.19697	19.5707	46.8434	72.4747	113.005
		0.172117	0.860585	0.860585	1.89329	14.9742	38.7263	69.7074	74.6988	138.038
		1.35542	1.65663	1.65663	3.16265	6.4759	25.753	66.7169	87.5	139.91
		0.495868	1.65289	3.1405	3.30579	6.44628	30.4132	73.8843	84.4628	133.554
		2.02578	3.49908	4.97238	6.814	13.4438	25.9669	69.4291	77.5322	127.256

## Sheet: supplementary figure 1
Original Data Supplementary Figure 1
	1a
		control	Ang II
	basal	91.6	97.4
		75	89
		89.4	97.6
		98.6	87.2
			99.2
			94
			82.6
			95.8
	final	113.2	134.8
		100	143.6
		100.4	169
		104.8	143.8
			162
			145.8
			170.6
			142.2
	1b
		control	Ang II
	basal	70.8	67.4
		50.6	62.8
		69.2	75
		67.4	75
			73.8
			67.2
			60.2
			75.2
	final	85.6	105.4
		75.4	115.8
		70	139.8
		78.4	116.6
			139
			120.6
			127.4
			114

## Sheet: supplementary figure 2
Original Data Supplementary Figure 2
	2a
	PDE4A		PDE4B		PDE4C
	control	Ang II	control	Ang II	control	Ang II
	0.912351	1.07471	0.955844	0.889282	0.955305	0.92804
	1.13589	1.05622	1.08842	1.12573	0.919157	1.11515
	0.907531	0.855599	0.764724	1.18523	1.07126	1.0498
	1.04423	1.07947	1.19101	1.13386	1.05428	0.758725
		0.685535		0.871552		0.956782
		0.846231		1.25637		1.06778
		1.08312		0.96263		0.904366
		1.26335		0.938214		0.954956

## Sheet: supplementary figure 4
Original Data Supplementary Figure 4
	4b
	PDE4A		PDE4B		PDE4C
	control	Ang II	control	Ang II	control	Ang II
	0.997848	0.923602	0.969718	1.0559	0.849858	0.978857
	1.15871	1.01266	0.833623	0.993404	1.02726	1.13279
	0.843444	0.813905	1.19666	1.1978	1.12289	1.21262
	4c
	Pde4a		Pde4b		Pde4c		Pde4d
	control	Ang II	control	Ang II	control	Ang II	control	Ang II
	1	1.10683	1.7117	1.54224	0.133532	0.120124	1.78892	3.92742
	1.1007	1.02501	1.56905	1.91369	0.110544	0.151771	1.88158	3.81972
	0.925574	1.07094	1.95919	1.72115	0.0777965	0.136184	1.90224	3.53058
	4e
	control	Ang II
	0.926594	2.66722
	1.01286	2.11968
	1.06055	2.22847

[truncated: 2 more sheets: supplementary figure 5, supplementary figure 6]
